# Supplementary material for: Water, sanitation, handwashing, and nutritional interventions can reduce child antibiotic use: evidence from Bangladesh and Kenya
Source: Nat Commun. 2025 Jan 9;16:556. doi: 10.1038/s41467-024-55801-x (PMC11718192; doi:10.1038/s41467-024-55801-x)
Supplement: Supplementary file 4 — Source Data [file 41467_2024_55801_MOESM4_ESM.xlsx]

## Sheet: Fig 1
	Any antibiotic use				Multiple antibiotic use
	Prev ratio	Lower 95% CI	Upper 95% CI	p-value	Prev ratio	Lower 95% CI	Upper 95% CI	p-value
Bangladesh
WSH vs. C	0.9	0.82	0.99	0.03	0.74	0.63	0.87	0.0003
N vs. C	0.86	0.78	0.94	0.001	0.66	0.56	0.79	2e-06
N+WSH vs. C	0.86	0.79	0.93	0.0004	0.65	0.55	0.78	3e-06
N+WSH vs. WSH	0.95	0.87	1.03	0.22	0.89	0.74	1.06	0.19
N+WSH vs. N	1	0.91	1.1	0.99	0.99	0.83	1.07	0.87
Kenya
WSH vs. C	0.96	0.86	1.06	0.41	1.03	0.8	1.32	0.81
N vs. C	0.96	0.88	1.04	0.33	0.88	0.68	1.12	0.3
N+WSH vs. C	1.01	0.92	1.1	0.84	0.98	0.78	1.22	0.84
N+WSH vs. WSH	1.05	0.95	1.17	0.33	0.95	0.71	1.27	0.72
N+WSH vs. N	1.05	0.95	1.17	0.32	1.12	0.82	1.52	0.48

## Sheet: Fig 2
	Episodes of antibiotic use				Days of antibiotic use
	Count dif	Lower 95% CI	Upper 95% CI	p-value	Count dif	Lower 95% CI	Upper 95% CI	p-value
Bangladesh
WSH vs. C	-0.17	-0.26	-0.07	0.0004	-0.94	-1.41	0.48	7e-05
N vs. C	-0.2	-0.29	-0.11	9e-06	-1.05	-1.05	-0.55	4e-05
N+WSH vs. C	-0.21	-0.21	-0.12	2e-06	-1.01	-1.01	-0.51	8e-05
N+WSH vs. WSH	-0.04	-0.13	0.04	0.35	-0.07	-0.55	0.41	0.79
N+WSH vs. N	-0.01	-0.09	0.08	0.87	0.03	-0.42	0.49	0.88
Kenya
WSH vs. C	-0.01	-0.09	0.07	0.77	0	-0.45	0.45	1
N vs. C	-0.03	-0.1	0.05	0.44	-0.12	-0.58	0.33	0.59
N+WSH vs. C	0.02	-0.06	0.09	0.67	0.13	-0.34	0.59	0.6
N+WSH vs. WSH	0.03	-0.06	0.12	0.56	0.12	-0.38	0.63	0.63
N+WSH vs. N	0.05	-0.05	0.14	0.34	0.35	-0.28	0.78	0.36

## Sheet: Fig 3
	Any antibiotic use				Multiple antibiotic use
	Prev ratio	Lower 95% CI	Upper 95% CI	p-value	Prev ratio	Lower 95% CI	Upper 95% CI	p-value
Bangladesh
3 months
WSH vs. C	0.84	0.7	1.02	0.07	0.57	0.37	0.86	0.01
N vs. C	0.76	0.63	0.93	0.01	0.51	0.33	0.78	0.002
N+WSH vs. C	0.67	0.54	0.82	0.0001	0.48	0.33	0.69	0.0001
N+WSH vs. WSH	0.79	0.62	1	0.05	0.85	0.54	1.32	0.46
N+WSH vs. N	0.87	0.67	1.13	0.3	0.94	0.61	1.44	0.77
14 months
WSH vs. C	0.94	0.85	1.04	0.23	0.74	0.6	0.9	0.004
N vs. C	0.91	0.82	1	0.06	0.7	0.57	0.86	0.001
N+WSH vs. C	0.95	0.86	1.05	0.35	0.77	0.64	0.94	0.01
N+WSH vs. WSH	1.01	0.92	1.11	0.8	1.05	0.84	1.31	0.65
N+WSH vs. N	1.05	0.94	1.17	0.4	1.1	0.9	1.36	0.36
28 months
WSH vs. C	0.9	0.78	1.03	0.13	0.99	0.75	1.32	0.96
N vs. C	0.85	0.73	1	0.04	0.79	0.55	1.13	0.19
N+WSH vs. C	0.88	0.76	1	0.06	0.64	0.42	0.98	0.04
N+WSH vs. WSH	0.98	0.87	1.1	0.68	0.65	0.45	0.93	0.02
N+WSH vs. N	1.02	0.89	1.18	0.74	0.81	0.53	1.26	0.35
Kenya
6 months
WSH vs. C	0.95	0.83	1.08	0.43	0.83	0.6	1.14	0.24
N vs. C	0.94	0.82	1.08	0.37	0.85	0.59	1.23	0.4
N+WSH vs. C	0.99	0.84	1.16	0.87	0.86	0.59	1.26	0.44
N+WSH vs. WSH	1.04	0.87	1.25	0.66	1.04	0.67	1.62	0.86
N+WSH vs. N	1.06	0.89	1.24	0.55	1.01	0.65	1.56	0.98
17 months
WSH vs. C	1.01	0.85	1.2	0.89	1.19	0.77	1.84	0.43
N vs. C	1.03	0.9	1.17	0.68	1.03	0.66	1.6	0.9
N+WSH vs. C	1.04	0.91	1.2	0.52	1.17	0.79	1.72	0.43
N+WSH vs. WSH	1.03	0.91	1.18	0.63	0.98	0.62	1.55	0.93
N+WSH vs. N	1.02	0.88	1.17	0.81	1.14	0.76	1.71	0.54
22 months
WSH vs. C	0.91	0.76	1.09	0.3	1.15	0.75	1.75	0.53
N vs. C	0.9	0.78	1.04	0.16	0.72	0.48	1.08	0.11
N+WSH vs. C	1	0.85	1.16	0.95	0.91	0.59	1.41	0.69
N+WSH vs. WSH	1.09	0.92	1.3	0.32	0.8	0.48	1.32	0.38
N+WSH vs. N	1.1	0.94	1.29	0.24	1.27	0.8	1.99	0.31

## Sheet: Fig 4
	Episodes of antibiotic use				Days of antibiotic use
	Count dif	Lower 95% CI	Upper 95% CI	p-value	Count dif	Lower 95% CI	Upper 95% CI	p-value
Bangladesh
3 months
WSH vs. C	-0.25	-0.43	-0.07	0.01	-1.23	-2.2	-0.26	0.01
N vs. C	-0.32	-0.5	-0.14	0.001	-1.77	-2.75	-0.79	0.004
N+WSH vs. C	-0.34	-0.51	-0.17	0.0001	-1.52	-2.55	-0.49	0.004
N+WSH vs. WSH	-0.09	-0.25	0.06	0.25	-0.29	-1.25	0.67	0.55
N+WSH vs. N	-0.02	-0.17	0.13	0.77	0.25	-0.67	1.18	0.59
14 months
WSH vs. C	-0.18	-0.32	-0.04	0.01	-1.14	-1.86	-0.43	0.002
N vs. C	-0.19	-0.32	-0.05	0.01	-0.93	-1.69	-0.18	0.02
N+WSH vs. C	-0.15	-0.28	-0.02	0.03	-0.57	-1.41	0.27	0.19
N+WSH vs. WSH	0.04	-0.11	0.18	0.62	0.58	-0.24	1.39	0.17
N+WSH vs. N	0.04	-0.11	0.19	0.58	0.37	-0.43	1.16	0.36
28 months
WSH vs. C	-0.08	-0.19	0.03	0.13	-0.49	-1.16	0.18	0.15
N vs. C	-0.12	-0.24	0	0.05	-0.6	-1.32	0.12	0.1
N+WSH vs. C	-0.15	-0.26	-0.04	0.01	-0.98	-1.6	-0.36	0.002
N+WSH vs. WSH	-0.07	-0.16	0.02	0.14	-0.49	-1.01	0.04	0.07
N+WSH vs. N	-0.03	-0.13	0.08	0.59	-0.38	-0.98	0.23	0.22
Kenya
6 months
WSH vs. C	-0.06	-0.17	0.05	0.3	-0.17	-0.81	0.48	0.61
N vs. C	-0.04	-0.18	0.1	0.55	-0.28	-1.01	0.46	0.46
N+WSH vs. C	-0.03	-0.17	0.12	0.71	-0.06	-0.83	0.71	0.88
N+WSH vs. WSH	0.03	-0.13	0.19	0.7	0.11	-0.69	0.92	0.79
N+WSH vs. N	0.01	-0.14	0.17	0.85	0.22	-0.6	1.04	0.6
17 months
WSH vs. C	0.04	-0.1	0.17	0.58	0.14	-0.55	0.83	0.7
N vs. C	0.03	-0.08	0.13	0.58	0.12	-0.43	0.67	0.68
N+WSH vs. C	0.07	-0.04	0.18	0.21	0.05	-0.44	0.55	0.83
N+WSH vs. WSH	0.03	-0.1	0.16	0.63	-0.08	-0.84	0.67	0.83
N+WSH vs. N	0.04	-0.08	0.16	0.51	-0.06	-0.67	0.53	0.84
22 months
WSH vs. C	-0.02	-0.15	0.1	0.72	0	-0.72	0.73	0.99
N vs. C	-0.08	-0.18	0.01	0.07	-0.24	-0.91	0.43	0.48
N+WSH vs. C	-0.01	-0.11	0.1	0.92	0.37	-0.48	1.22	0.4
N+WSH vs. WSH	0.02	-0.11	0.15	0.79	0.37	-0.49	1.22	0.4
N+WSH vs. N	0.08	-0.03	0.18	0.14	0.61	-0.15	1.36	0.12

## Sheet: Fig 5
	Any antibiotic use				Multiple antibiotic use
	Prev ratio	Lower 95% CI	Upper 95% CI	p-value	Prev ratio	Lower 95% CI	Upper 95% CI	p-value
Bangladesh
Female
WSH vs. C	0.88	0.77	1	0.04	0.72	0.55	0.93	0.01
N vs. C	0.8	0.7	0.9	0.0003	0.71	0.56	0.9	0.005
N+WSH vs. C	0.8	0.71	0.9	0.0001	0.66	0.52	0.83	0.0006
N+WSH vs. WSH	0.91	0.8	1.03	0.15	0.91	0.69	1.2	0.52
N+WSH vs. N	1	0.87	1.15	0.97	0.93	0.7	1.22	0.59
Male
WSH vs. C	0.92	0.83	1.03	0.14	0.74	0.6	0.91	0.004
N vs. C	0.91	0.81	1.02	0.11	0.63	0.5	0.79	0.001
N+WSH vs. C	0.92	0.83	1.03	0.16	0.66	0.51	0.85	0.002
N+WSH vs. WSH	1	0.9	1.11	0.96	0.89	0.7	1.13	0.34
N+WSH vs. N	1.01	0.91	1.13	0.79	1.05	0.81	1.37	0.69
Kenya
Female
WSH vs. C	0.93	0.81	1.06	0.29	0.99	0.74	1.33	0.95
N vs. C	0.96	0.86	1.07	0.47	1	0.72	1.37	0.987
N+WSH vs. C	0.99	0.85	1.15	0.91	0.97	0.7	1.34	0.84
N+WSH vs. WSH	1.07	0.93	1.22	0.35	0.98	0.71	1.35	0.88
N+WSH vs. N	1.03	0.89	1.2	0.67	0.97	0.66	1.43	0.88
Male
WSH vs. C	0.99	0.86	1.14	0.88	1.08	0.75	1.56	0.67
N vs. C	0.96	0.85	1.08	0.5	0.77	0.53	1.13	0.19
N+WSH vs. C	1.03	0.92	1.15	0.63	1	0.73	1.37	0.99
N+WSH vs. WSH	1.04	0.89	1.21	0.62	0.92	0.59	1.44	0.72
N+WSH vs. N	1.07	0.96	1.21	0.23	1.29	0.85	1.96	0.23

## Sheet: Fig 6
	Episodes of antibiotic use				Days of antibiotic use
	Count dif	Lower 95% CI	Upper 95% CI	p-value	Count dif	Lower 95% CI	Upper 95% CI	p-value
Bangladesh
Female
WSH vs. C	-0.18	-0.3	-0.06	0.004	-0.95	-1.72	-0.18	0.02
N vs. C	-0.22	-0.33	-0.11	0.0001	-1.1	-1.85	-0.35	0.004
N+WSH vs. C	-0.22	-0.32	-0.12	0	-1.12	-1.75	-0.49	0.0005
N+WSH vs. WSH	-0.04	-0.15	0.06	0.44	-0.17	-0.76	0.42	0.57
N+WSH vs. N	0	-0.11	0.1	0.97	-0.02	-0.65	0.6	0.94
Male
WSH vs. C	-0.16	-0.29	-0.03	0.02	-0.98	-1.63	-0.33	0.003
N vs. C	-0.19	-0.32	-0.06	0.004	-1.03	-1.74	-0.32	0.004
N+WSH vs. C	-0.18	-0.32	-0.05	0.01	-0.85	-1.6	-0.11	0.03
N+WSH vs. WSH	-0.02	-0.15	0.1	0.73	0.13	-0.62	0.88	0.74
N+WSH vs. N	0	-0.12	0.13	0.96	0.17	-0.55	0.9	0.64
Kenya
Female
WSH vs. C	-0.03	-0.12	0.07	0.58	-0.1	-0.61	0.41	0.7
N vs. C	-0.01	-0.1	0.08	0.86	-0.1	-0.56	0.37	0.68
N+WSH vs. C	0.01	-0.1	0.12	0.88	0.18	-0.46	0.81	0.58
N+WSH vs. WSH	0.04	-0.07	0.14	0.52	0.28	-0.27	0.83	0.32
N+WSH vs. N	0.02	-0.1	0.14	0.79	0.28	-0.4	0.96	0.42
Male
WSH vs. C	0.01	-0.11	0.12	0.91	0.13	-0.48	0.73	0.68
N vs. C	-0.05	-0.16	0.06	0.37	-0.15	-0.8	0.51	0.66
N+WSH vs. C	0.03	-0.07	0.12	0.6	0.07	-0.53	0.66	0.83
N+WSH vs. WSH	0.02	-0.12	0.16	0.79	-0.06	-0.83	0.71	0.88
N+WSH vs. N	0.07	-0.03	0.18	0.18	0.21	-0.41	0.84	0.5
